# Supplementary material for: Opportunities to More Comprehensively Assess Sexual Violence Experience in Veterans Health Administration Medical Records Data
Source: J Gen Intern Med. 2022 Aug 30;37(Suppl 3):734–41. doi: 10.1007/s11606-022-07581-7 (PMC9481829; doi:10.1007/s11606-022-07581-7)
Supplement: Supplementary file 1 — (XLSX 12 kb) [file 11606_2022_7581_MOESM1_ESM.xlsx]

## Sheet: Sheet1
Overall	MST Pos	MST Screened	% pos MST	ICD Pos	ICD Total	% pos ICD	IPV Pos	IPV Screened	% pos IPV
2000	3509	33832	10.4	1260	34588	3.6
2001	13633	445588	3.1	2754	446517	0.6
2002	51933	2188659	2.4	3025	2189105	0.1
2003	18811	1046148	1.8	3287	1047801	0.3
2004	17339	820371	2.1	3739	824899	0.5
2005	14107	620740	2.3	3786	623997	0.6
2006	11665	542610	2.1	3932	545349	0.7
2007	16101	667774	2.4	4512	670767	0.7
2008	16186	612513	2.6	4942	615855	0.8
2009	16789	634274	2.6	5414	637936	0.8
2010	17171	616476	2.8	5877	620631	0.9
2011	17627	549434	3.2	6398	554135	1.2
2012	18230	484679	3.8	7193	489954	1.5
2013	19733	458382	4.3	7922	464199	1.7
2014	21874	488446	4.5	7972	495262	1.6	14	918	1.5
2015	23516	458146	5.1	7373	467243	1.6	44	4181	1.1
2016	23295	429006	5.4	3068	436663	0.7	84	6383	1.3
2017	23784	393213	6	3267	424799	0.8	176	31642	0.6
2018	27114	387362	7	3487	438824	0.8	217	53296	0.4
Males	MST Pos	MST Screened	% pos MST	ICD Pos	ICD Total	% pos ICD	IPV Pos	IPV Screened	% pos IPV
2000	613	24294	2.5	208	24486	0.8
2001	5880	412098	1.4	1138	412289	0.3
2002	29110	2082720	1.4	893	2082910	0
2003	9859	1000727	1	970	1001097	0.1
2004	8536	775872	1.1	1142	778666	0.1
2005	6486	583195	1.1	1230	584711	0.2
2006	5386	509325	1.1	1276	510135	0.3
2007	7752	626888	1.2	1558	627822	0.2
2008	7240	570226	1.3	1630	571226	0.3
2009	7292	590566	1.2	1788	591684	0.3
2010	7009	571021	1.2	1938	572313	0.3
2011	7017	505584	1.4	2091	507060	0.4
2012	6765	440806	1.5	2308	442447	0.5
2013	7075	413224	1.7	2544	415026	0.6
2014	7708	439292	1.8	2527	441135	0.6	0	1	0
2015	7971	409146	1.9	2314	410824	0.6	0	18	0
2016	7388	380669	1.9	972	381532	0.3	5	206	2.4
2017	7722	346827	2.2	1064	365826	0.3	37	19395	0.2
2018	8975	339233	2.6	1103	371836	0.3	38	33938	0.1
Females	MST Pos	MST Screened	% pos MST	ICD Pos	ICD Total	% pos ICD	IPV Pos	IPV Screened	% pos IPV
2000	2896	9529	30.4	1052	10102	10.4
2001	7753	33479	23.2	1616	34217	4.7
2002	22822	105907	21.5	2132	106163	2
2003	8952	45411	19.7	2317	46694	5
2004	8803	44489	19.8	2597	46223	5.6
2005	7620	37539	20.3	2555	39280	6.5
2006	6279	33281	18.9	2656	35210	7.5
2007	8349	40878	20.4	2953	42936	6.9
2008	8946	42269	21.2	3312	44611	7.4
2009	9497	43698	21.7	3625	46241	7.8
2010	10161	45446	22.4	3938	48309	8.2
2011	10609	43839	24.2	4306	47063	9.1
2012	11465	43862	26.1	4883	47494	10.3
2013	12656	45146	28	5377	49160	10.9
2014	14165	49135	28.8	5444	54107	10.1	14	917	1.5
2015	15543	48977	31.7	5058	56395	9	44	4163	1.1
2016	15905	48316	32.9	2096	55110	3.8	79	6117	1.3
2017	16061	46372	34.6	2203	58959	3.7	139	12247	1.1
2018	18136	48086	37.7	2384	66944	3.6	179	19357	0.9
